# Supplementary material for: CD24: A Marker for an Extended Expansion Potential of Urothelial Cancer Cell Organoids In Vitro?
Source: Int J Mol Sci. 2022 May 13;23(10):5453. doi: 10.3390/ijms23105453 (PMC9141653; doi:10.3390/ijms23105453)
Supplement: Supplementary file 1 [file ijms-23-05453-s001.zip]

Archive with 2 entries (2 files):
- ijms-1690516.mp4
- ijms-1690516 (1).mp4
